# Supplementary material for: An elevated plus-maze in mixed reality for studying human anxiety-related behavior
Source: BMC Biol. 2017 Dec 21;15:125. doi: 10.1186/s12915-017-0463-6 (PMC5740602; doi:10.1186/s12915-017-0463-6)
Supplement: Supplementary file 12 — Supplemental file 1. Original data from Study 1. (CSV 23 kb) [file 12915_2017_463_MOESM12_ESM.csv]

Gender	Age	Latencyopenarmexplorations	Latencyopenarmendexplorations	Timeonopenarms	Timeonclosedarms	Timeonplatforms	Timeonsafecompartments	Timeinimmobilitys	Averagevelocityonopenarm	Averagevelocityonclosedarm	Totaldistancecovered	Numberofentriesopenarm	Numberofentriesclosedarm	TensioninVR	TensionNOW	Immersion	Threatening	Anxiety	SomaticSymptoms	Paralyzed	Dizzyness	MovedPrecariously	HadPanic	FeltShame	FeltBeingWatched	AnxietyNorthEnd	AnxeityNorthStart	AnxietyEastEnd	AnxietyEastStart	AnxietySouthEnd	AnxietySouthStart	AnxietyWestEnd	AnxietyWestStart	AnxietyCenter	HA_LA	STAI_Trait	ACQ_k�rperlicheKrisen	ACQ_Kontrollverlust	ACQ_sum	Liebowitz_Anx	Liebowitz_Avoi	Liebowitz_Sum	AQ_Avoi	AQ_Anx	AQ_Sum	SSSV_TAS	SSSV_D	SSSV_ES	SSSV_BS
female	19	14,857	69,188	84,044	85,319	129,886	215,205	228,153	,039286	,06485	12,1141543879909	3	4	1	1	8	0	0	1	0	0	3	1	1	4	2	0	0	0	1	0	0	0	0	low anxiety	50				22	19	41	-99	3	-99	4	5	3	2
female	21	23,771	292,258	114,192	42,658	142,411	185,069	212,236	,041852	,05066	12,612335722349	5	2	2	0	9	4	2	3	1	0	2	1	0	0	7	5	1	1	6	5	1	1	1	low anxiety	28	7	7	14	11	14	25	5	11	16	4	5	6	0
female	21	67,702	87,653	38,415	87,016	173,819	260,835	239,827	,040094	,040175	8,572445803	1	2	5	4	7	4	4	4	3	2	6	3	0	2	8	3	6	2	8	4	6	2	1	low anxiety	40	9	10	19	21	16	37	1	30	31	6	5	6	5
female	21	6,156	52,009	67,279	42,024	189,959	231,983	166,619	,096903	,106229	18,16647651	5	5	2	2	8	5	4	6	1	2	7	1	0	0	7	2	2	1	7	2	2	1	0	low anxiety	30	7	8	15	4	8	12	2	6	8	9	4	3	1
female	22	56,243	155,781	59,215	51,786	188,25	240,036	214,353	,052091	,075902	11,8909611945046	4	4	4	0	5	4	4	5	1	1	6	1	2	7	6	2	2	2	5	2	2	2	0	low anxiety	44	8	15	23	13	29	42	3	2	5	6	3	6	3
female	22	300	300	0	63	236,004	299,004	249,375	0	,049475	8,24	0	1	3	2	8	5	3	7	3	3	5	0	0	0	5	8	1	3	5	7	1	3	4	low anxiety	42	8	11	19	15	14	29	1	18	19	6	7	4	4
female	23	106,966	300	45,206	72,796	181,248	254,044	183,582	,048158	,073575	15,2544717119359	8	5	2	0	7	3	1	2	0	1	3	0	0	1	4	1	0	0	4	1	0	0	0	low anxiety	28	8	9	17	0	7	7	0	1	1	10	8	7	3
female	23	12,31	18	174	52	87,657	139,657	151,74	,061446	,074611	18,48	6	4	3	0	5	3	3	2	0	0	3	1	1	0	5	3	3	2	4	3	3	2	0	low anxiety	43	10	16	26	22	13	35	3	11	14	6	6	8	1
female	24	11,015	300	53,696	79,163	166,391	245,554	212,235	,03888	,052961	11,4044548877541	6	4	2	1	8	4	3	4	1	2	6	1	4	6		5	3	3		6	2	1	1	low anxiety	47	9	12	21	24	12	36	0	8	8	6	4	7	1
female	25	300	300	0	144,766	154,507	299,273	276,988	0	,01704	4,45390920099894	0	3	6	4	7	2	1	6	0	0	7	0	5	9	8	4	5	2	8	4	5	2	0	low anxiety	42	8	12	20	14	19	33	6	17	23	1	2	2	2
female	26	59,852	144,532	91,472	71,948	135,83	207,778	204,81	,039092	,055754	11,539211867366	4	3	4	2	8	4	2	1	0	0	5	0			7	3	1	1	6	3	1	1	1	low anxiety	28				9	2	11	1	15	16	3	5	8	2
female	26	300	300	0	177,852	121,399	299,251	232,397	0	,038717	9,85612270224594	0	4	6	4	8	6	4	3	4	2	5	4	1	4	9	4	2	3	9	4	2	2	3	low anxiety	48	12	11	23	5	5	10	1	63	64	6	7	8	3
female	27	83,833	300	75,342	49,027	174,881	223,908	218,602	,041231	,081794	12,2737107490393	7	4	4	2	6	3	3	4	5	0	7	0				5	0	2		6	0	2	1	low anxiety	34				8	0	8	0	6	6	3	2	4	2
female	27	16,767	19,525	68,128	35,019	196,103	231,122	186,766	,064132	,103514	15,7365762183083	6	3	5	3	9	5	4	3	0	0	6	0			7	4	0	1	3	3	0	2	1	low anxiety	37				8	7	15	0	7	7	8	5	6	7
female	27	15,919	129,899	87,652	83,21	128,399	211,609	197,392	,044142	,045026	12,0613027339187	5	3	1	0	8	1	1	2	0	0	4	0	0	4	3	2	2	2	3	2	2	2	2	low anxiety	32	9	13	22	7	8	15	0	13	13	10	9	7	6
female	29	49,663	285,254	106,965	29,077	163,22	192,297	218,61	,038753	,049861	10,8678000219324	5	2	2	1	8	6	4	5	2	0	5	1	0	0	7	3	1	2	7	2	1	2	0	low anxiety	44	9	15	24	23	31	54	7	2	9	5	1	3	2
female	30	34,594	41,81	135,83	61,336	102,084	163,42	169,786	,05922	,069613	16,1410734568605	5	3	2	0	6	3	2	2	0	0	4	0			4	3	0	2	3	2	0	2	0	low anxiety	39	7	11	18	8	2	10	2	7	9	8	5	8	5
female	32	43,297	300	72,796	91,048	135,406	226,454	198,44	,048054	,061614	13,2139541585002	2	4	2	0	7	2	2	3	1	1	3	1	0	1	4	2	4	2	4	2	4	2	1	low anxiety	26	7	7	14	2	4	6	0	0	0	8	3	8	5
female	18	56,454	300	39,053	90,411	169,786	260,197	203,744	,045154	,044624	11,7258757327509	7	3	8	6	9	7	7	7	3	4	7	3	0	0	8	5	5	3	8	5	4	3		high anxiety	31	10	9	19	12	10	22	0	13	13	10	5	5	5
female	19	75,767	300	33,958	56,878	208,414	265,292	229,211	,030768	,060904	9,66907455973735	7	2	7	1	9	4	6	7	1	2	7	4	0	2	9	5	3	2	9	5	3	2	1	high anxiety	23	8	14	22	5	3	8	0	15	15	9	4	7	3
female	19	37,779	92,534	163,207	35,018	101,025	136,043	188,888	,0409	,109006	14,2599069703543	7	3	5	1	8	6	7	8	5	8	9	3	0	2	7	6	3	4	8	6	3	4	5	high anxiety	39	11	20	31	26	30	56	2	26	28	6	7	6	1
female	19	300	300	0	133,92	165,33	299,25	278,023	0	,025549	4,118	0	1	9	8	9	8	8	9	8	6	9	8	0	0			3	6			3	6	9	high anxiety	25	8	9	17	2	0	2	7	20	27	8	6	7	5
female	21	31,836	72,797	62,608	68,553	168,09	236,643	184,645	,05745	,055652	14,21730213	5	4	5	1	8	6	5	5	2	1	7	4	0	1	8	5	0	2	8	5	0	2	0	high anxiety	39	7	10	17	8	6	14	1	2	3
female	21	34,594	50,936	122,458	58,575	118,217	176,792	182,518	,046344	,074076	14,1553933593058	5	3	4	1	7	5	5	6	0	4	6	2	3	4	8	6	6	4	8	6	6	4	2	high anxiety	41	8	14	22	25	23	48	2	7	9	6	1	4	1
female	21	18,677	300	20,163	28,015	251,072	279,087	254,682	,058904	,035888	7,29818255584038	2	1	5	3	9	7	7	3	3	6	8	2	2	0	8	5	6	4	8	5	6	4	2	high anxiety	34	9	9	18	19	18	37	2	26	28	7	3	8	2
female	21	56,879	300	25,044	89,775	184,432	274,207	232,399	,036136	,048565	9,84563151108152	2	4	6	4	8	6	6	7	2	0	8	3	0	0	9	7	5	3	9	7	5	3	4	high anxiety	32	8	10	18	19	12	31	3	18	21	5	7	3	6
female	21	68,97	300	9	65	224,968	289,968	279,09	,017962	,032895	6,45	3	2	7	3	8	7	5	5	4	7	9	3	0	0	9	4	7	3		5	7	3	3	high anxiety	44	7	12	19	22	15	37	3	24	27	8	4	7	3
female	21	57,516	300	67,914	53,907	177,429	231,336	213,291	,042024	,046087	11,41349101	6	4	7	2	9	7	6	4	0	1	9	1	0	0	9	6	6	4	9	5	6	4	2	high anxiety	36	8	7	15	5	11	16	3	2	5	5	4	5	6
female	22	85,318	300	72,373	73,859	153,019	226,878	127,339	,064764	,092691	18,5473477193889	2	6	6	0	9	9	7	8	2	1	9	1	0	0	8	3	2	3	8	3	2	3	2	high anxiety	34	8	11	19	4	12	16	4	21	25	7	8	6	3
female	22	133,91	300	16,34	34,38	248,31	282,69	259,984	,028278	,043609	7,7236	3	1	6	1	9	8	7	7	1	2	9	2	0	3	9	6	7	4	9	6	7	4	3	high anxiety	29	8	9	17	11	9	20	3	18	21	5	4	6	4
female	22	121,61	300	5,094	79,163	214,992	294,155	211,172	,041297	,061885	12,62713352	2	5	7	4	9	9	8	8	8	5	9	7	0	0	0	8	4	4	0	8	4	4	4	high anxiety	35	8	16	24	9	28	37	6	25	31	4	3	6	3
female	23	83,834	237,916	52,633	161,726	84,893	246,619	165,545	,048187	,055188	14,992850479022	2	5	8	3	8	7	7	8	5	4	9	6	0	7	8	7	3	4	8	7	2	4	6	high anxiety	39	12	11	23	13	10	23	6	58	64	4	5	5	3
female	23	85,106	300	15,917	142,625	140,709	283,334	161,303	,036027	,072683	16,2886379144109	3	7	7	1	8	8	7	4	1	0	7	2	1	6		8	4	4		8	4	4	3	high anxiety	32	8	8	16	10	8	18	3	2	5	7	4	5	3
female	23	117,578	174,669	72,583	59,637	167,03	226,667	202,683	,046042	,055609	11,4099980950807	3	2	3	1	9	6	5	1	7	5	9	0	1	7	7	5	5	4	7	5	5	4	2	high anxiety	35	9	11	20	12	18	30	4	11	15	8	2	7	2
female	24	300	300	0	0	299,25	299,25	276,966	0	0	5,54544806395644	0	0	7	3	7	6	5	5	6	4	8	5	5	9		7		7				7	5	high anxiety	46	10	23	33	28	24	52	6	35	41	5	8	7	3
female	24	39,9	132	138,8	47	113,334	160,334	158,116	,048972	,095983	15,93	5	3	3	1	9	7	7	9	0	0	7	1	0	1	7	5	4	2	5	3	3	2		high anxiety	30	8	8	16	5	3	8	2	8	10	9	6	8	4
female	25	300	300	0	0	299,25	299,25	298,188	0	0	1,53445006629327	0	0	6	3	8	6	6	6	7	3	7	3	1	6									6	high anxiety	35	7	7	14	4	18	22	5	18	23	2	3	6	3
female	25	300	300	0	0	299,249	299,249	299,249	0	0	,672623786	0	0	8	4	9	8	7	7	9	5	9	7	1	8	0	0	0	0	0	0	0	0	9	high anxiety	35	11	11	22	7	9	16	3	10	13	6	5	9	6
female	26	60,486	300	155,357	25,256	118,637	143,893	233,453	,028705	,060751	9,54081054335162	4	1	3	1	8	5	6	6	5	0	9	1	1	1	7	3	2	1	6	3	2	1	1	high anxiety	29	9	10	19	7	3	10	4	13	17	7	6	6	6
female	26	67,066	300	29,287	137,103	132,86	269,963	252,561	,023113	,034729	8,3339543537989	1	2	7	4	8	7	7	7	2	0	8	1	0	6	7	2	4	2			4	2	1	high anxiety	32	8	9	17	7	13	20	4	20	24	8	6	6	6
female	26	201,83	300	96	55	148,35	203,35	289,7	,011528	,022011	4,48	2	2	9	5	9	9	8	8	9	3	9	5	7	7	9	7	5	6	9	6	5	6		high anxiety	46	7	16	23	34	16	50	4	27	31	8	3	7	2
female	26	82,135	300	35,022	62,61	201,618	264,228	202,681	,05672	,059801	12,48088531	6	4	8	3	9	8	8	5	2	3	9	2	0	2	0	9	3	5	0	9	5	4	3	high anxiety	33	7	11	18	5	12	17	4	9	13	4	4	10	6
female	27	9,552	60,274	124,371	87,014	87,865	174,879	159,177	,05909	,062044	17,1439316469554	5	4	4	4	9	8	7	6	0	3	5	3			8	5	0	0	5	3	0	0	0	high anxiety	33,7	11	12	23	27	19	46	4	18	22	3	8	5	1
female	27	53,694	300	37,779	35,23	226,251	261,481	234,528	,034066	,057918	9,81434337061392	2	3	8	1	8	9	8	6	6	0	8	6			8	5	3	3	8	5	3	3	2	high anxiety	40				4	1	5	4	17	21	1	4	7	4
female	27	14,432	300	11,885	183,157	104,208	287,365	221,789	,027137	,040435	10,7355170576366	2	3	7	2	9	8	7	8	4	6	8	1	1	0	9	8	3	5			4	5	6	high anxiety	26	7	9	16	10	6	16	1	10	11	4	3	7	2
female	27	54,544	72,796	98,053	38,628	162,569	201,197	154,933	,055178	,086517	16,9882011147659	3	4	7	7	9	7	7	7	5	2	9	2	0	0	9	6	3	4	9	6	2	4	1	high anxiety	45	7	8	15	17	18	35	7	36	43	7	7	4	2
female	27	168,089	205,442	109,512	0	189,737	189,737	241,948	,032731	0	9,283024076	2	0	9	1	9	9	9	9	7	2	9	7	0	0	9	7	0	0	9	7	0	0	5	high anxiety	34	8	14	22	6	14	20	2	16	18	8	10	8	4
female	27	300	300	0	89,989	209,261	299,25	269,542	0	,027652	6,867874331	0	5	6	8	9	5	7	6	2	0	9	1	1	0	9	2	7	1	9	2	7	2	0	high anxiety	30	7	9	16	8	15	23	8	38	46	2	8	7	6
female	27	3,822	300	86,814	164,906	47,541	212,447	270,598	,012645	,023116	5,941881547	1	2	8	0	9	8	6	7	8	7	8	6	0	1	9	7	6	6	0	0	5	5	6	high anxiety	28	11	14	25	4	10	14	2	7	9	4	5	7	4
female	28	108,452	300	12,946	91,897	194,407	286,304	231,339	,037305	,049833	10,7330986616001	1	3	7	2	8	5	5	8	1	0	9	1				8	5	6		8	3	7	4	high anxiety	41				23	9	32	1	40	41	4	7	3	6
female	28	300	300	0	80,435	218,814	299,249	261,045	0	,046421	7,74990125811476	0	3	6	1	9	7	7	8	5	0	7	3				8	4	7			4	7	6	high anxiety	36	7	9	16	17	4	21	2	30	32	6	7	10	6
female	28	62,184	300	67,279	69,4	162,571	231,971	185,7	,050107	,072834	14,255678	5	3	7	5	4	3	6	6	5	0	7	3	0	2	8	4	6	3	7	5	5	3	2	high anxiety	37	7	9	16	19	17	36	6	43	49
female	28	300	300	0	166,18	133,071	299,251	221,787	0	,039418	10,4138103532899	0	3	8	4	9	8	8	9	3	0	9	2	6	7	9	9	5	6	9	9	5	6	7	high anxiety	40	8	13	21	32	28	60	1	3	4	3	4	7	3
female	29	54,969	300	39,261	59,426	200,564	259,99	218,602	,041854	,076788	12,8187168895093	6	6	7	2	8	7	7	5	2	3	8	2	3	7		8	4	4		7	4	4	2	high anxiety	29				4	0	4	2	17	19	7	4	8	4
female	29	191,435	212,234	61,972	37,354	199,924	237,278	198,437	,070291	,076334	15,4481555828667	3	2	9	6	5	9	8	6	6	5	9	2			5	5	3	7	7	6	8	7	6	high anxiety	37				3	10	13	7	49	56	3	8	7	7
female	30	300	300	0	241,098	58,152	299,25	178,278	0	,055649	16,1008211475133	0	3	8	7	8	7	6	6	1	4	7	1	5	8	9	4	2	4	9	4	2	4	5	high anxiety	44	10	14	24	20	22	42	1	13	14	7	6	6	5
female	31	53,695	300	57,304	21,436	219,661	241,097	268,476	,032364	,027584	6,78255043432863	3	2	9	4	9	9	9	9	5	4	9	6			7	7		6		7	6	6	5	high anxiety	45	7	9	16	16	11	27	3	12	15	5	6	7	6
female	31	144,956	300	3,396	66,429	229,213	295,642	274,846	,005875	,031457	5,015331883	2	1	5	0	9	7	7	7	1	0	7	5	0	0		9	3	7		6	0	0	5	high anxiety	59	9	11	20	27	22	49	4	8	12	4	2	5	5
female	33	300	300	0	186,342	112,908	299,25	254,682	0	,031073	8,50811705	0	3	8	2	9	7	8	8	5	1	8	3	3	2	0	9	5	7	0	0	5	7	8	high anxiety	41	8	11	19	8	6	14	4	30	34	4	4	8	3
female	34	10,825	300	19,526	0	289,699	289,699	286,517	,023761	0	4,71880454151451	1	0	7	2	7	5	5	6	6	3	8	4				7				7			4	high anxiety	30	9	13	22	19	20	39	3	16	19	10	7	8	5
female	34	210,772	300	63,883	73,456	161,934	235,39	241,959	,040159	,04002	9,07669662895166	1	2	8	5	8	8	8	7	5	0	9	0			9	8	8	7			6	7	7	high anxiety	41	7	11	18	6	6	12	3	8	11	3	4	6	3
female	41	300	300	0	0	299,138	299,138	289,164	0	0	3,06590933643914	0	0	8	3	9	9	9	8	8	0	9	8	1	3									8	high anxiety	27				20	18	38	5	59	64	8	9	9	5
female	42	300	300	0	0	299,238	299,238	296,267	0	0	2,60584885974722	0	0	7	4	8	7	7	6	7	4	8	4	7	9		7						7	5	high anxiety	48	8	12	20	21	7	28	5	35	40	3	1	7	5
female	44	300	300	0	0	299,249	299,249	281,213	0	0	4,493796522533	0	0	3	1	8	6	5	2	3	5	9	0	0	2		6							3	high anxiety	28	7	7	14	4	3	7	0	7	7	5	7	8
male	21	5,307	42,872	162,783	29,075	107,392	136,467	151,751	,068591	,125852	19,1216965786817	7	3	2	7	4	1	2	6	1	0	7	1	0	2	7	1	1	1	5	1	1	1	0	low anxiety	38	7	13	20	6	5	11	2	4	6	9	7	5	1
male	21	26,105	76,405	144,956	86,166	68,129	154,295	98,691	,086686	,092612	25,2236351035635	7	5	0	0	7	4	2	4	1	0	4	0	0	3	3	0	1	0	3	0	1	0	0	low anxiety	51	9	10	19	31	29	60	6	33	39	7	5	4	6
male	21	14,645	300	39,687	69,211	190,375	259,586	218,608	,056591	,051189	11,2790290849117	2	3	5	1	7	6	4	5	1	1	7	2	2	2	6	4	5	4	6	4	5	4	2	low anxiety	34	8	9	17	12	12	24	0	3	3	8	3	4	3
male	23	4,882	25,68	145,383	70,462	83,404	153,866	88,075	,097746	,12888	29,5277911678569	9	7	2	1	8	2	3	6	0	0	4	0	0	1	4	3	2	2	4	3	2	2	1	low anxiety	42				11	13	24	2	6	8	8	5	7	6
male	23	14,433	22,921	213,296	31,836	54,119	85,955	137,948	,059944	,094611	19,46134037	6	2	4	2	7	3	2	4	1	0	4	0	0	6	4	3	2	2	3	3	2	2	2	low anxiety	29	7	11	18	13	14	27	0	18	18	10	7	5	4
male	23	104,632	165,755	60,273	52,635	186,343	238,978	204,806	,053306	,06111	11,4414312606805	2	3	6	0	8	5	3	6	1	0	8	0	0	4	6	4	4	3	6	4	4	3	1	low anxiety	29	8	8	16	1	2	3	0	0	0	8	8	8	10
male	24	34,171	300	160,874	0	138,377	138,377	250,441	,025491	0	7,57542469107759	10	0	3	1	5	4	2	3	3	0	6	0	0	1	5	2	0	2	0	2	0	2	1	low anxiety	36	7	9	16	11	13	24	5	15	20	1	3	6	4
male	24	4,075	51,785	128,837	64,518	105,906	170,424	123,097	,071033	,081046	19,6489181300564	6	4	6	1	8	5	4	2	1	0	7	3	0	1	5	3	1	2	4	3	1	2	1	low anxiety	35	7	9	16	15	7	22	1	21	22	1	8	4	2
male	25	195,055	300	18,464	68,339	212,459	280,798	243,017	,019167	,040035	8,26849240664874	6	4	5	1	4	3	2	4	3	3	7	3	0	5	5	4	4	3			4	3	2	low anxiety	32				18	22	40	1	9	10	9	7	8	4
male	25	12,311	28,44	121,401	67,917	109,933	177,85	109,301	,094117	,105452	25,0533045923521	8	4	3	1	7	5	4	5	1	3	5	2	1	2	7	2	3	2	7	2	3	2	1	low anxiety	25	7	7	14	9	10	19	5	31	36	3	5	5	7
male	26	49,027	300	56	133	109,949	242,949	165,557	,053854	,050931	14,74	3	5	2	1	7	2	1	2	0	2	4	0	0	1	3	3	0	1	3	3		1	1	low anxiety	29	7	8	15	7	2	9	1	11	12	1	7	7	7
male	27	5,306	7,216	99,751	84,045	115,454	199,499	120,968	,082701	,088608	22,1782650150852	5	4	3	1	8	4	2	7	1	1	3	0	0	1	3	1	0	2	2	1	0	2	0	low anxiety	30				11	14	25	0	1	1	9	8	9	5
male	27	260,413	300	4,033	52,845	242,161	295,006	215,413	,036488	,085079	12,40627309	1	3	8	0	8	6	4	1	5	0	8	5	0	1	8	4	3	3	8	4	3	3	1	low anxiety	26	7	10	17	5	7	12	2	8	10
male	27	7,004	24,62	197,376	52,846	49,028	101,874	193,13	,043443	,072781	14,9809702216828	5	2	4	4	6	4	3	5	0	0	2	1	0	2	2	1	0	1	2	2	0	0	0	low anxiety	27	8	15	23	3	28	31	0	1	1	10	9	9	6
male	28	5,307	35,231	184,436	28,015	86,811	114,826	162,37	,051131	,06785	14,9097010216842	6	2	1	1	9	2	2	5	0	0	5	1	0	0	3	0	1	0	3	0	1	0	0	low anxiety	26				1	1	2	0	1	1	9	7	10	5
male	29	13,371	32,26	149,413	44,782	105,055	149,837	186,766	,04643	,068826	14,1311160466121	7	2	0	0	7	0	0	1	0	0	4	0	0	2	0	0	0	0	0	0	0	0	0	low anxiety	26				3	3	6	0	1	1	10	9	10	4
male	29	3,185	6,368	116,305	30,985	151,96	182,945	137,946	,072089	,113694	19,548042438131	5	4	2	0	8	3	1	3	0	0	4	0	0	2	3	2	1	1	3	2	1	1	0	low anxiety	21				7	2	9	1	2	3	9	6	7	7
male	29	37,778	253,62	48,602	0	250,647	250,647	222,84	,05368	0	9,47323681	3	0	1	0	8	2	3	1	1	1	2	0			2	1		1		1		1	0	low anxiety	23	7	7	14	1	3	4	0	4	4	8	4	5	1
male	30	15,069	33,745	154,718	60,062	84,47	144,532	163,417	,047265	,063101	16,6004689595803	5	2	0	0	8	3	4	5	0	0	4	1	0	2	4	1	1	0	4	1	1	0	0	low anxiety	40				10	7	17	0	5	5	8	7	8	3
male	30	7	114,6	212	18	69,191	87,191	178,29	,047582	,091165	14,988	6	2	1	0	9	1	1	0	0	0	2	0	0	1	3	0	0	0	3	0	0	0	0	low anxiety	34	7	9	16	5	4	9	0	3	3	10	8	8	5
male	30	240,249	300	17	41	241,524	282,524	263,17	,019846	,045248	7,76	2	3	3	2	8	5	3	7	3	3	5	0	0	0	5	8	1	3	5	7	1	3	4	low anxiety	37	8	9	17	2	8	10	3	23	26	2	6	8	8
male	31	9,127	35,03	123,643	62,398	113,098	175,496	112,616	,085545	,122169	24,8507758373126	8	6	2	1	6	2	1	3	2	1	3	0	0	3	2		1	0	1	0	0	0	0	low anxiety	45				31	27	58	0	12,6	12,6	10	5	9	3
male	32	13,584	300	14,432	161,087	123,73	284,817	199,495	,053821	,045041	11,6419887556197	1	3	4	4	8	4	3	7	1	0	8	2	0	0	9	4	0	2	9	4	0	2		low anxiety	35				10	8	18	1	3	4	9	6	6	3
male	33	18,465	21,223	170,256	41,174	87,865	129,039	141,171	,063669	,079761	19,8890911775323	5	3	3	1	8	5	3	2	2	0	9	0	0	3	5	2	3	2	5	2	3	2	1	low anxiety	38				21	18	39	2	21	23	7	7	7	3
male	35	11,886	81,711	111,425	50,3	137,525	187,825	159,179	,084411	,089641	22,2521956394183	6	3	4	1	6	4	4	3	2	1	6	5	1	2	6	5	1	3	5	4	1	3		low anxiety	48				15	21	36	2	9	11	8	8	7	1
male	46	6,792	113,97	178,485	56,455	64,31	120,765	204,805	,030872	,052261	10,983670932448	4	2	3	1	7	3	1	3	0	0	6	0	0	9	2	4	2	2	2	2	2	2	1	low anxiety	24				4	2	6	1	4	5	6	5	8	5
male	20	11,674	287,79	189,737	15,069	94,444	109,513	186,763	,038215	,119471	13,5969942680741	7	2	6	0	8	7	7	7	2	0	8	2	0	6	8	6	6	3	8	6	6	3	2	high anxiety	40	8	11	19	22	19	41	5	33	38	8	10	7	7
male	21	27,166	171,909	157,286	73,433	68,552	141,985	226,049	,030696	,051769	10,7892749291443	2	2	8	1	9	8	8	7	6	0	8	1			8	6	7	4	9	6	7	4	3	high anxiety	42				14	3	17	3	23	26	7	3	4	3
male	21	30,35	47,753	233,672	28,015	37,564	65,579	174,037	,05026	,061355	15,75267321	5	2	5	0	8	6	5	1	0	0	6	0	0	1	5	2	0	0	4	1	0	0	0	high anxiety	33	8	12	20	18	13	31	0	6	6	5	4	4	5
male	22	16,55	82,559	107,39	81	111,212	192,212	166,609	,061311	,073612	16,916	4	3	6	0	8	8	7	7	5	0	6	2	0	0	9	7	1	2	9	7	1	2	4	high anxiety	28	8	8	16	12	8	20	1	15	16	7	5	4	6
male	23	31,199	81,498	127,977	86,38	84,893	171,273	126,277	,062658	,086358	19,6677359868064	5	4	6	1	9	4	5	7	1	4	7	1	2	1	7	2	1	2	6	3	1	2	2	high anxiety	40	8	11	19	8	8	16	0	8	8	10	6	8	4
male	24	25,681	30,562	73,644	38,415	187,191	225,606	180,398	,063625	,079601	13,8125176185143	4	3	3	0	8	6	6	2	2	0	7	2	1	1	8	4	0	0	5	3	0	0	0	high anxiety	25	9	9	18	2	3	5	0	0	0	8	8	7	6
male	25	159,188	300	28,439	56,455	214,368	270,823	246,191	,02393	,039481	6,942428712	1	2	8	0	9	8	7	7	4	0	7	4	1	5	0	0	6	1	9	4	7	1	0	high anxiety	55	7	14	21	19	15	34	0	6	6	1	5	7	0
male	27	7,429	100,175	118,214	97,627	83,41	181,037	198,434	,0399	,059523	13,54543689828	3	3	6	0	8	7	7	8	5	0	7	5	0	2	7	5	2	3	7	5	2	3	2	high anxiety	29	10	9	19	11	11	22	2	9	11	9	3	8	7
male	28	14,007	300	73,644	53,695	171,699	225,394	222,843	,038829	,062342	9,878450643	4	2	8	3	8	7	7	7	5	2	8	4	0	2	8	5	3	4	8	4	3	4	5	high anxiety	41	7	14	21	26	23	49	3	29	32	7	3	6	5
male	32	51,149	86,592	130,95	43,296	125,005	168,301	129,462	,071566	,110317	20,0932772245013	7	4	7	2	7	4	5	8	2	2	9	1	0	6	7	3	1	1	6	3	1	1	2	high anxiety	32	9	13	22	4	19	23	4	21	25	6	5	10	6
[truncated: 4 more columns]
