# Supplementary material for: An elevated plus-maze in mixed reality for studying human anxiety-related behavior
Source: BMC Biol. 2017 Dec 21;15:125. doi: 10.1186/s12915-017-0463-6 (PMC5740602; doi:10.1186/s12915-017-0463-6)
Supplement: Supplementary file 13 — Supplemental file 2. Original endocrinological data from Study 1. (CSV 1 kb) [file 12915_2017_463_MOESM13_ESM.csv]

Gender	Age	CortA	CortB	CortC	CortD	CortE	CortF	AmylA	AmylB	AmylC	AmylD	AmylE	AmylF
female	28	1,3	1,7	2,5	2,2	1,9	-99	283	435	333	258	200	350
male	27	1,7	1,4	1,3	-99	0,9	0,6	226	282	257	268	176	196
female	31	1,2	1,2	-99	0,8	0,4	1	900	1190	-99	806	950	832
female	27	-99	3,6	3,3	3,7	2,8	2,1	229	226	221	150	183	132
male	46	5,1	3,8	5,8	-99	2,5	3,4	114	194	167	-99	181	191
male	31	0,7	0,6	0,6	0,8	0,8	0,3	306	514	368	381	404	448
male	21	1,9	1,6	0,9	0,7	0,5	0,4	395	726	276	278	333	239
female	29	0,4	0,8	1,1	0,4	0,8	0,4	83	164	87,6	87,9	77,8	71,9
male	29	1,9	1,4	1,4	0,5	0,8	0,4	70,7	103	105	94,6	72,7	66,5
female	26	1,5	1	1,5	0,9	0,8	0,5	52	69,5	60,6	53,4	53,6	55,3
male	28	1,2	1	0,4	0,8	0,5	0,7	60,9	83,8	91,7	151	96,6	107
male	33	1,2	1,5	1,6	1,2	1,2	0,8	280	401	299	409	439	447
female	28	2,5	1,5	1,8	1,4	1,4	0,8	240	260	348	180	170	134
male	23	2,3	1,8	1,4	1,4	1,2	0,9	73,2	121	105	121	99,1	102
female	34	0,7	0,4	2,2	1,1	1,3	0,9	111	136	142	235	106	134
female	30	1,8	1,5	1,7	1,3	0,9	1	136	166	96	144	84,8	110
male	30	1,7	0,9	4,5	2,1	1	1,1	-99	199	121	-99	142	98,1
female	34	1,2	1,5	1,4	1	1,1	1,1	246	292	307	224	185	186
female	29	1,2	1,7	2	1,3	0,9	1,3	126	185	93,4	119	114	91,2
female	41	2,2	1,6	1,3	1,6	1,7	1,3	162	380	160	199	206	122
female	27	1,6	2,2	2,2	1,9	2	1,3	287	336	338	365	230	234
male	29	1,7	2,5	1,9	1,8	4,4	1,3	52,6	47,8	31,1	38,5	36,6	45,8
male	28	2,1	2,8	3,5	1,9	1,2	1,4	192	195	296	277	169	-99
female	27	3	2,3	1,3	1,2	1,5	1,5	216	417	273	312	364	272
female	44	3,9	2,9	2,6	2,1	1,5	1,5	234	357	297	197	239	174
female	27	0,5	1,1	1,4	1,1	0,9	1,6	65	139	70	97,4	108	360
female	42	1,5	1	1,9	1,9	2,3	1,7	145	179	165	175	167	175
male	32	1,1	1,8	2,3	1,8	2	1,8	298	220	130	98,4	75,2	116
female	19	3,4	2,3	2	2	2,3	1,8	-99	-99	-99	-99	-99	-99
male	25	2,7	1,7	1,8	2,8	1,9	2	95,6	166	210	123	113	71,3
male	32	1,3	3	4,8	3,1	1,7	2,2	426	323	364	302	236	283
male	35	2,1	2,7	2,3	2,8	3,6	3,1	-99	-99	-99	-99	-99	-99
male	33	3,3	5,1	9,9	6,7	5,5	3,5	292	572	375	242	408	189
