# Supplementary material for: An elevated plus-maze in mixed reality for studying human anxiety-related behavior
Source: BMC Biol. 2017 Dec 21;15:125. doi: 10.1186/s12915-017-0463-6 (PMC5740602; doi:10.1186/s12915-017-0463-6)
Supplement: Supplementary file 14 — Supplemental file 3. Original psychophysiological data from Study 1. (CSV 5 kb) [file 12915_2017_463_MOESM14_ESM.csv]

HRBaseline	HR030	HRF3060	HR6090	HR90120	HR120150	HR150180	HR180210	HR210240	HR240270	HR270300	RRBaseline	RR030	RR3060	RR6090	RR90120	RR120150	RR150180	RR180210	RR210240	RR240270	RR270300	lnSCLBaseline	lnSCL030	lnSCL3060	lnSCL6090	lnSCL90120	lnSCL120150	lnSCL150180	lnSCL180210	lnSCL210240	lnSCL240270	lnSCL270300
79	128	126	89	89	80	80	82	84	89	93	20	24	24	22	24	22	22	24	22	24	26	2,37954613413017	2,96010509591084	2,90690105984738	2,70805020110221	2,62466859216316	2,55722731136763	2,55722731136763	2,53369681395743	2,53369681395743	2,54160199346455	2,55722731136763
76	88	85	81	79	80	75	76	77	75	80	18	26	22	24	20	16	18	20	20	18	20	2,52572864430826
73	86	82	80	78	72	78	81	76	78	82	21	26	28	26	26	26	26	26	26	26	24
97	113	116	120	123	116	123	133	125	122	123	16	24	22	28	24	24	22	24	26	24	22	2,56494935746154	2,71469474382088	2,69462718077007	2,70805020110221
73	71	74	77	69	72	77	76	69	68	77	16	20	18	18	14	16	16	16	20	22	20	2,50959926237837	2,69462718077007	2,7408400239252	2,63905732961526	2,61739583283408	2,60268968544438	2,58776403522771	2,58021682959233	2,60268968544438	2,72785282839839	2,72129542785223
63	73	101	99	101	97	95	103	103	108	114	15	18	24	22	20	22	20	24	22	24	22
85	90	92	97	98	94	92	88	89	87	87	16	28	24	22	22	21	24	22	22	22	24
74	84	91	87	86	89	83	83	80	81	85	18	20	22	22	22	22	24	24	22	20	22	2,56494935746154	2,79116510781272	3,02042488614436	3,08190996979504	3,02042488614436	2,96527306606928	2,99573227355399
76	82	85	78	71	81	72	75	73	78	76	20	20	28	28	26	26	24	26	28	26	28
94	95,2	109	104	97	98	96	95	95	90	91	21	18	22	24	22	22	24	24	22	22	22	2,05412373369555	2,11625551480255	2,09186406167839	2,11625551480255	2,12823170584927	2,12823170584927	2,10413415427021	2,09186406167839	2,09186406167839	2,10413415427021	2,07944154167984
82	91	95	97	82	82,5	83	90	82	82	83	14	20	18	20	18	20	20	18	18	18	20
81	105	134	127	122	108	117	128	127	121	118	20	32	30	24	26	26	28	30	28	24	28	2,45100509811232	2,68102152871429	2,72785282839839	2,71469474382088	2,67414864942653	2,61739583283408	2,61739583283408	2,60268968544438	2,58021682959233	2,55722731136763	2,57261223020711
107	127	152									16	16	30	32	32	30	30	26	24	24	28
64	72	76	76	68	64	70	64	65	68	64	15	22	24	16	16	16	14	14	16	18	16	1,91692261218206	2,11625551480255	2,17475172148416
88	102	107	101	95	97	93	94	97	100	90	18	28	28	28	24	26	24	26	28	22	24
62	68	67	66	67	61	62	64	61	61	61	13	18	20	20	18	20	20	20	20	20	18	2,11625551480255	2,40694510831829	2,55722731136763	2,55722731136763	2,51769647261099	2,45958884180371	2,484906649788	2,46809953147162	2,3887627892351	2,26176309847379	2,26176309847379
64	76	74	67	64	62	62	62	61	62	61	19	22	22	22	18	18	20	18	16	20	18	2,3887627892351	2,50143595173921	2,4932054526027	2,51769647261099	2,47653840011748	2,45958884180371	2,45958884180371	2,45100509811232	2,45100509811232	2,4423470353692	2,45958884180371
67	97	93	84	86	84	100	103	102	104	101	17	26	26	24	28	26	27	28	27	26	22	2,15176220325946
72	75	78	87	76	78	79	77	75	77	77	20	24	24	22	24	24	24	24	24	20	24
74	98	96	93	91	82	75	77	74	81	85	22	28	28	28	28	26	22	22	26	26	24	2,77881927199042	3,01062088604774	3,11351530921037	3,04927304048202	3,03495298670727	3,03495298670727	2,99071973173045	2,97552956623647	2,98568193770049	2,94443897916644	2,9391619220656
68	71	75	73	68	66	67	69	68	70	77												1,85629799036563	1,96009478404727	1,98787434815435	1,93152141160321	1,88706964903238	1,90210752639692	1,84054963339749	1,80828877117927	1,84054963339749	1,87180217690159	1,85629799036563
63	86	80	67	68	65	65	64	67	64	64	17	30	28	26	25	24	30	24	20	26	22	,641853886172395
74	87	83	93	87	89	90	86,5	83	78	79	17	20	30	20	20	20	16	18	16			2,76631910922619	2,85070650150373	2,87356463957978	2,86220088092947	2,79728133483015	2,8094026953625	2,81540871942271	2,79728133483015	2,77881927199042	2,76000994003292	2,74727091425549
80	85										16	22	24	24	28	26	26	20	24	24	20	1,66770682055808	1,90210752639692	1,94591014905531	1,94591014905531	1,97408102602201	1,94591014905531	1,96009478404727	1,91692261218206	1,88706964903238	1,93152141160321	1,87180217690159
86	99	127	112	94	88	96	87	78	79	80	13	20	22	24	22	24	20	16	16	20	16
66	72	68	73	70	67	72	70	72	75	72	15	20	20	16	16	18	20	20	18	24	18	2,09186406167839	2,18605127673809	2,21920348405499	2,21920348405499
58	87	97	79	70	67	74	65	61	61	83	17	30	22	26	24	24	26	26	24	24	26	2,00148000021012	2,19722457733622	2,21920348405499	2,24070968927596	2,15176220325946
81	90	92	90	98	91	90	90	91	93	91	15	16	20	16	10	12	14	14	16	12	14	1,33500106673234	2,21920348405499	2,36085400111802	2,25654115449264	2,14006616349627	2,07944154167984	2,09186406167839	2,07944154167984	2,05412373369555	2,07944154167984	2,07944154167984
93	104	91	83	76	74	75	70	76	76	70	18
85	111	119	109	98	93	101	97	97	100	97	19	32	28	30	30	36	32	30	26	34	28	1,75785791755237	2,26176309847379	2,4423470353692	2,45958884180371	2,36085400111802	2,36085400111802	2,35137525716348	2,34180580614733
52	82	102	90	80	79	74	79	68	72	66	6	20	24	20	20	20,5	21	20	12	18	8
61	68	86	71	68	72	72	72	71	67	69	11	24	28	18	22	20	22	20	24	18	18	2,4932054526027	2,72785282839839	2,68784749378469	2,67414864942653
