# Supplementary material for: An elevated plus-maze in mixed reality for studying human anxiety-related behavior
Source: BMC Biol. 2017 Dec 21;15:125. doi: 10.1186/s12915-017-0463-6 (PMC5740602; doi:10.1186/s12915-017-0463-6)
Supplement: Supplementary file 15 — Supplemental file 4. Original data from Study 2. (CSV 9 kb) [file 12915_2017_463_MOESM15_ESM.csv]

Age	Treatment	Gender	Latencyopenarmexplorations	Latencyopenarmendexploreds	Timeonopenarms	Timeonclosedarms	Timeonplatforms	Timeonsafecompartments	Timeinimmobility	Averagevelocityonopenarm	Averagevelocityonclosedarm	Totaldistancecovered	Numberofentriesopenarm	Numberofentriesclodedarm	tensioninVR	tensionNOW	Immersion	Threatening	Anxiety	SomaticSymptoms	Paralyzed	Dizzyness	MovedPrecariously	HadPanic	FeltShame	FeltBeingWatched	AnxietyNorthEnd	AnxietyNorthStart	AnxietyEastEnd	AnxietyEastStart	AnxietySouthEnd	AnxietySouthStart	AnxietyWestEnd	AnxietyWestStart	AnxietyCenter	HA_LA	STAI_Trait	STAI_State_pre	Liebowitz_Anx	Liebowitz_Avoi	Liebowitz_Sum	AQ_Anx	AQ_Avoi	AQ_Sum	SSSVTAS	SSSVD	SSSVES	SSSVBS	SSSVtotal
35	placebo	Male	27,166	300	51,787	14,645	232,818	247,463	177,21	,053436	,124687	13,937826	10	2	6	1	8	8	9	9	2	0	9	5	3	1	9	4	6	4	9	4	6	4	2	2	34	33	23	17	40	16	2	18	8	9	7	5	29
34	placebo	Male	17,829	21,861	104,217	33,534	161,511	195,045	112,498	,098696	,148158	24,344878	10	4	7	4	8	5	5	7	6	0	8	3	6	1	8	6	5	4	7	6	5	4	4	2	36	41	13	8	21	10	1	11	10	8	10	6	34
33	placebo	Male	300	300	0	0	299,251	299,251	293,947	0	0	3,019491	0	0	5	2	8	7	6	4	6	0	7	3	7	2	9	7	8	7	7	6	8	7	5	2	24	22	13	16	29	21	5	26	8	5	7	2	22
33	placebo	Female	300	300	0	0	300	300	300	0	0	0	0	0	9	0	0	9	9	9	0	0	0	9	0	0	9	9	4	9	9	9	0	4	0	2	22	29	53	42	95	34	19	53	4	1	2	0	7
29	placebo	Female	97,204	300	19,1	165,331	114,82	280,151	263,172	,019688	,02649	6,868272	1	2	5	1	9	8	7	6	2	1	8	3	5	2	6	4	3	4	6	4	3	4	4	2	32	30	16	20	36	5	0	5	8	7	7	6	28
28	placebo	Male	31,199	74,495	135,617	48,178	115,244	163,422	164,48	,048575	,07122	14,53386366	5	2	6	3	8	1	2	3	0	4	4	0	0	0	3	1	0	0	3	1	0	0	0	1	41	34	4	14	18	7	1	8	7	8	5	6	26
27	placebo	Female	12,534	300	102,934	20,798	176,601	197,399	255,764	,028356	,087702	9,277301	4	3	3	1	6	4	3	2	4	0	6	0	0	0	7	4		3	6	3	2	3	2	1	32	33	14	11	25	8	0	8	8	5	7	2	22
27	placebo	Female	300	300	0	0	300	300	257,863	0	0	6,518187	0	0	5	3	8	7	7	5	7	3	6	2	3	0	9	7	8	6	9	5	8	6	5	2	29	30	21	21	42	31	6	37	9	8	8	6	31
26	placebo	Female	103,994	122,035	111,634	31,41	156,206	187,616	223,905	,036719	,059614	10,814059	5	1	7	2	6	6	7	6	3	3	5	4	4	0	8	7		4	7	6	6	4	4	2	32	35				8	0	8	7	6	8	3	24
26	placebo	Male	18,889	141,773	142,618	54,12	102,512	156,632	154,932	,054818	,090613	16,86186576	7	4	3	1	6	2	0	4	0	0	5	0	1	0	3	1	0	0	2	1	0	0	0	1	34	36	18	18	36	5	0	5	10	6	8	7	31
26	placebo	Female	45,844	300	71,733	65,58	161,938	227,518	237,706	,022126	,055028	9,576062	3	3	6	2	8	6	6	7	2	6	8	0	1	0		5	3	4	7	5	3	3	2	2	36	35	14	15	29	18	4	22	5	5	6	2	18
25	placebo	Female	86,804	140,923	164,904	21,436	112,91	134,346	247,25	,032609	,043174	8,727993033	3	2	4	0	9	5	4	2	3	1	3	0	1	1	3	2	0	0	2	1	0	0	1	1	35	39	16	18	34	13	7	20	8	4	8	1	21
24	placebo	Male	11,038	18,041	195,041	24,831	79,379	104,21	85,963	,091198	,137148	27,850662	7	2	5	0	7	6	4	3	2	0	6	0	4	0	7	3	0	1	6	0	0	0	5	1	33	49	15	20	35	9	0	9	8	8	10	6	32
23	placebo	Male	9,763	17,616	180,396	31,198	87,656	118,854	115,664	,06801	,146718	23,220744	7	4	4	1	6	5	3	4	3	2	5	1	3	0	5	2	3	2	5	1	4	2	2	1	37	33	18	15	33	21	2	23	7	8	8	6	29
22	placebo	Male	63,883	83,196	128,189	28,864	141,986	170,85	200,569	,047122	,073087	12,44836291	3	2	2	0	8	4	4	7	2	0	8	0	4	1	8	4	1	1	6	3	1	1	2	1	43	39	3	8	11	9	0	9	8	7	8	3	26
22	placebo	Female	11,249	53,271	149,412	63,243	86,595	149,838	167,665	,050518	,085007	17,18186	7	4	3	0	9	5	2	7	1	2	7	0	2	0	6		1	0	4	0	1	0	0	1	31	31	12	8	20	4	1	5	4	4	7	1	16
21	placebo	Female	142,621	237,702	105,481	61,974	131,795	193,769	237,703	,022147	,047436	9,051973	1	5	6	3	8	7	5	4	3	3	6	1	5	2	9	2	8	2	8	2	8	2	0	2	41	37	27	25	52	19	1	20	3	0	3	0	6
39	lorazepam	Female	22,073	26,955	182,096	35,443	81,711	117,154	213,295	,025744	,065794	10,808089	4	2	0	0	8	0	0	2	0	3	3	0	0	0	1	0		0	1	0		0	0	1	27	42	8	9	17	2	1	3	5	6	7	3	21
36	lorazepam	Female	5,306	78,526	187,403	19,313	92,533	111,846	192,072	,040539	,071139	12,95100342	5	2	2	0	8	1	2	3	0	0	2	0	0	0	2	0	1	0	2	0	1	0	0	1	31	33	6	0	6	5	0	5	8	3	8	4	23
32	lorazepam	Female	111,636	173,609	99,114	105,279	94,869	200,148	216,49	,034375	,049934	11,943102	2	4	2	1	8	4	4	4	0	6	6	1	5	1	4	2	3	2	3	2	3	2	0	1	36	39	19	18	37	14	2	16	5	7	7	2	21
31	lorazepam	Male	36,504	300	60,063	45,843	193,344	239,187	233,461	,029785	,070991	9,824138	4	4	5	0	6	5	5	4	5	0	6	2	6	1	6	4	1	2	4	2	1	2	2	2	35	27	16	16	32	0	0	0	0	3	6	3	12
30	lorazepam	Male	16,343	26,742	157,692	10,824	130,735	141,559	205,862	,038945	,085064	11,32444518	0	5	4	0	9	6	4	3	0	2	5	0	6	0	7	2	1	0	6	2	1	0	0	1	30	29	7	12	19	9	2	11	2	4	6	1	13
27	lorazepam	Female	113,758	300	141,347	38,839	119,065	157,904	269,539	,01917	,031456	6,532311	2	1	3	1	9	7	5	5	5	3	8	0	7	0	8	4	4	2			5	2	0	2	30	33				13	2	15	5	10	10	6	31
27	lorazepam	Male	11,038	15,493	144,957	39,688	114,606	154,294	226,034	,030387	,035738	10,028582	2	1	3	0	4	3	2	1	0	0	2	0	1	0	5	2			3	1	0	1	0	1	43	42				8	3	11	3	7	7	5	22
27	lorazepam	Male	14,432	226,666	82,349	21,224	195,677	216,901	194,195	,067532	,089701	13,150737	5	2	7	5	9	6	3	3	1	0	6	0	0	0	9	2	0	0	5	2	0	0	0	1	35	40	18	13	31	6	2	8	6	1	2	6	15
27	lorazepam	Female	90	300	162	42	100	142	198,44	,0423	,06221	12,899	5	2	8	3	9	9	7	8	6	1	8	3	2	0	9	7	2	3	9	7	2	3	2	2	32	32	6	4	10	15	3	18	9	6	10	5	30
27	lorazepam	Female	38,839	164,694	52,847	38,626	207,777	246,403	191,008	,074366	,116737	15,39439749	3	6	7	0	9	6	4	5	3	0	6	2	4	2	8	2	6	2	8	2	6	2	2	1	52	39	24	21	45	5	1	6	8	8	6	4	26
26	lorazepam	Male	7,428	21,648	136,902	80,225	82,135	162,36	186,78	,040815	,068605	15,482625	4	3	4	1	7	6	7	6	2	3	4	2	2	0	6	5	5	4	6	5	5	4	3	2	35	39	9	21	30	4	3	7	9	7	8	6	30
26	lorazepam	Female	108,027	300	85,742	45,418	168,09	213,508	239,827	,018514	,065276	9,140765	3	2	7	4	6	5	4	4	6	2	8	2	5	5	9	4	3	3		5	3	3	1	1	30	30	2	12	14	25	2	27	8	6	10	8	32
24	lorazepam	Female	84,257	216,903	129,251	73,222	96,777	169,999	206,924	,04171	,049509	14,86032301	4	3	1	0	9	1	0	0	0	0	1	0	0	0	0	4	0	2	0	4	0	2	3	1	32	37	9	1	10	20	2	22	10	8	10	4	32
23	lorazepam	Female	49,451	66,43	113,97	77,891	107,389	185,28	191,009	,03768	,068045	13,87467683	6	4	6	3	8	7	6	4	2	6	8	1	0	3	9	3	3	1	8	3	2	1	1	2	47	46	41	40	81	50	11	61	4	2	5	2	13
21	lorazepam	Male	17,404	23,559	171,697	50,513	77,041	127,554	131,592	,068098	,085443	20,52075677	7	2	0	0	9	0	0	0	1	0	6	0	1	0	0	0	0	0	0	0	0	0	0	1	25	25	9	8	17	2	0	2	10	8	8	1	27
20	lorazepam	Male	5,9	50,5	153,44	40,1	105,5	145,6	132,64	,0827	,12866	25,109	11	4	0	0	9	1	1	3	0	0	3	1	0	0	2	0	0	0	4	1	0	0	0	1	37	34	8	15	23	9	1	10	8	7	5	5	25
20	lorazepam	Male	16,978	53,695	164,056	31,198	103,996	135,194	145,385	,056007	,09979	16,748006	6	2	1	2	8	3	2	1	5	1	6	0	1	0	7	5		2	7	5	5	2	2	1	38	40	13	16	29	8	3	11	10	7	9	5	31
19	lorazepam	Female	7,853	59,213	139,014	33,745	126,491	160,236	193,133	,047103	,079753	13,934208	7	3	3	1	7	4	3	6	1	2	5	2	1	1	4	2	2	4	2	2	2	4	3	1	35	39	15	15	30	21	4	25	5	5	8	5	23
33	yohimbin	Female	300	300	0	0	299,251	299,251	290,762	0	0	3,754464	0	0	3	5	6	4	5	2	4	4	8	3	4	1		5		5		5		5	2	2	39	42	25	35	60	8	10	18	7	3	5	4	19
32	yohimbin	Male	15,282	46,055	45,204	15,917	238,13	254,047	211,169	,075374	,139176	11,481895	4	2	1	1	7	1	0	1	0	0	2	0	0	0	2	1	2	1	2	1	1	1	1	1	35	31	10	4	14	17	1	18	6	6	7	4	23
32	yohimbin	Female	300	300	0	2,759	296,504	299,263	270,61	0	,049357	5,485802	0	1	6	1	8	6	7	8	2	0	9	2	7	0				8				8	7	2	30	33	0	8	8	16	5	21	6	7	6	4	23
30	yohimbin	Female	158,751	300	111,211	53,27	134,769	188,039	215,418	,022541	,060826	9,847163	1	1	7	2	8	7	7	9	3	8	9	5	3	2	7	7	5	7	8	6	6	7	8	2	36	34	12	13	25	9	0	9	7	8	10	4	29
30	yohimbin	Female	17,403	300	51,149	56,878	191,224	248,102	202,684	,046743	,068	12,102422	5	3	9	6	9	9	9	9	3	2	8	7	6	1	9	7		4		5		4	3	2	45	31	9	5	14	25	4	29	4	7	10	3	24
30	yohimbin	Male	9,338	11,461	108,028	7,64	183,582	191,222	183,586	,067915	,132993	16,028078	4	1	0	0	7	2	1	5	0	0	3	0	3	0	3	1	2	1	3	1	2	1	0	1	28	32	2	6	8	0	0	0	10	6	7	6	29
29	yohimbin	Male	300	300	0	0	300	300	289,701	0	0	4,538460404	0	0	7	3	8	7	5	6	9	1	9	1	0	0	0	0	0	7	0	0	0	7	7	2	38	39	22	16	38	32	4	36	2	5	7	3	17
29	yohimbin	Female	260,411	300	5,942	0	293,308	293,308	286,517	,021455	0	4,257208733	3	0	7	3	8	8	8	7	6	2	9	2	7	2	0	9	0		0	0	0	0	8	2	35	32	2	2	4	29	5	34	5	6	7	2	20
29	yohimbin	Male	53,695	57,94	128,826	55,818	114,606	170,424	154,928	,05092	,095781	18,965993	5	4	2	1	7	7	6	7	2	0	7	1	6	1	8	5	4	3	8	5	4	3	2	2	27	39	21	14	35	13	0	13	8	5	5	6	24
28	yohimbin	Male	11,037	29,076	89,562	38,627	171,061	209,688	191,01	,049167	,070036	12,713031	6	3	3	3	5	5	5	8	1	0	4	0	2	1	5	3	0	0	4	2	0	0	0	2	40	30	11	9	20	5	2	7	8	5	6	4	23
28	yohimbin	Male	9,339	126,704	146,654	44,144	108,453	152,597	114,605	,08112	,096132	22,89853	9	3	3	1	9	7	6	7	2	2	9	3	1	0	9	6	6	4	8	5	6	4	2	2	33	48	20	22	42	6	40	46	10	5	7	4	26
26	yohimbin	Female	300	300	0	170,637	128,613	299,25	212,236	0	,052789	12,852507	0	3	9	6	9	9	9	9	3	0	9	2	0	0			8	9			8	9	6	2	24	24	12	22	34	12	4	16	10	6	5	6	27
25	yohimbin	Female	4,245	53,695	138,801	69,4	91,049	160,449	160,232	,049592	,087801	16,850828	5	5	2	0	8	5	4	4	1	1	6	1	3	0	6	4	2	0	7	4	2	0	0	1	44	47				2	3	5	10	5	8	5	28
24	yohimbin	Female	43,084	70,037	104,418	38,417	156,415	194,832	209,053	,041509	,068755	12,028724	5	4	3	1	8	3	2	8	0	0	5	0	4	2	6	3	3	1	7	3	3	1	2	1	31	31	9	7	16	28	2	30	5	10	8	6	29
24	yohimbin	Female	300	300	0	218,177	81,073	299,25	262,108	0	,02379	7,31775	0	2	7	6	8	8	9	9	6	0	9	8	0	2		9		6			9	8	6	2	38	43	7	7	14	13	4	17	5	6	7	5	23
19	yohimbin	Female	300	300	0	80,649	218,601	299,25	255,741	0	,031456	6,986271	0	1	8	5	9	6	8	5	4	0	9	3	2	2				1		0		0	1	2	60	46	30	31	61	23	5	28	5	4	7	2	18
