# Supplementary material for: An elevated plus-maze in mixed reality for studying human anxiety-related behavior
Source: BMC Biol. 2017 Dec 21;15:125. doi: 10.1186/s12915-017-0463-6 (PMC5740602; doi:10.1186/s12915-017-0463-6)
Supplement: Supplementary file 16 — Supplemental file 5. Original psychophysiological data from Study 2. (CSV 11 kb) [file 12915_2017_463_MOESM16_ESM.csv]

Treatment	HR_Baseline	HR030	HR3060	HR6090	HR90120	HR120150	HR150180	HR180210	HR210240	HR240270	HR270300	RR_Baseline	RR030	RR3060	RR6090	RR90120	RR120150	RR150180	RR180210	RR210240	RR240270	RR270300	SCL_Baseline	SCL030	SCL3060	SCL6090	SCL90120	SCL120150	SCL150180	SCL180210	SCL210240	SCL240270	SCL270300
lorazepam	63	64	72	72	72	72	72	72	64	64	68	20	20	22	22	24	20	24	22	20	20	22
placebo	85	102	101	96	92	100	95	94	88	93	93	28	26	24	24	22	22	22	22	16	24	22
lorazepam	80																						2,8094026953625	3,56953269648137	3,61899332664977	3,54385368206368	3,38099467434464	3,39114704580865	3,47196645255036	3,27714473299218	3,37758751602302	3,38439026334577	3,50254987592244
yohimbin	85	96	102	98	100	95,5	91	95	93	91	89	20	30	34	26	28	26	26	24	24	28	24	2,76000994003292	3,3322045101752	3,24649099190117	3,22684399451738	3,13983261752775	3,14845336057166	3,00071981506503	3,02529107579554	3,04927304048202	3,01062088604774	2,91235066461494
yohimbin	69	71	76	75	68	68	70	69	71	65	63,2	12	16	16	12	18	14	18	14	14	12	12	2,77258872223978	3,25037449192757	3,28840188751681	3,29212628660779	3,24649099190117	3,28091121578765	3,40119738166216	3,34286180464919	3,50254987592244	3,56104608260405	3,51154543883102
yohimbin	85	100	122	136	136	129	139	121	112	108	109	26	28	32	30	32	24						3,54385368206368	3,8286413964891	3,91202300542815	3,91202300542815	3,91202300542815	3,91202300542815	3,91202300542815	3,91202300542815	3,91202300542815	3,91202300542815	3,91202300542815
lorazepam	57	67	67	67	64	67	65	60	55	62	63	17	24	24	24	22	26	24	18	16	24	20	1,1314021114911	2,10413415427021	2,31253542384721	2,15176220325946	1,98787434815435	2,02814824729229	2,00148000021012	1,97408102602201	1,90210752639692	1,94591014905531	1,94591014905531
lorazepam	69	78	75	72	69	71	70	69	72	65	66	14	22	26	22	18	18	14	18	18	12	12	2,35137525716348	2,85070650150373	2,77881927199042	2,65324196460722	2,55722731136763	2,50959926237837	2,46809953147162	2,4423470353692	2,43361335540045	2,4248027257183	2,37954613413017
lorazepam	83	94	93	92	91	89	85	89	94	91	91	21	32	32	28	32	32	28	32	30	30	30	2,72785282839839	3,01553490085017	3,40119738166216	2,95491027903374	2,85647020622048	2,80336038090653	2,89037175789616	2,86789890204411	2,79116510781272	2,87919845729804	2,89591193827178
placebo	76	69	69	68	71	70	70	72	75	73	73	24	28	34	26	24	24	22	24	26	26	24
yohimbin	91	85	91	89	84	83	81	84	84	82	84	15	28	26	22	20	20	18	16	14	14	14	2,17475172148416	2,23001440015921	2,29253475714054	2,27212588550934	2,29253475714054	2,29253475714054	2,29253475714054	2,28238238567653	2,27212588550934	2,26176309847379	2,24070968927596
yohimbin	80	110	120	111	94	90	93	80	83	86	80	18	22	24	24	20	20	22	18	22	24	20
lorazepam	79	90	97,8	86	82	81	80	79	84	80	85	20	30	26	22	26	18	22	22	21	20	20	2,99573227355399	3,39114704580865	3,48431228837266	3,43720781918519	3,37073817417745
yohimbin	62	65	67	65	64	64	64	64	66	67	66	16	18	18	18	16	14	18	18	18	22	22	2,53369681395743	2,92852352386054	3,1267605359604	3,06339092202781	2,94968833505258	2,92316158071916	2,94968833505258	3,04927304048202	3,05400118167797	3,05400118167797	3,08190996979504
lorazepam	71	68	75	71	75	70	65	70	67	65	68	18	22	26	24	20	22	22	26	22	22	22	1,7404661748405	2,06686275947298	2,34180580614733	2,2082744135228	2,2082744135228	2,17475172148416	2,12823170584927	2,07944154167984	2,01490302054226	2,00148000021012	2,04122032885964
yohimbin	91	104	132	135	128	117	110	112	102	101	107	20	24	28	26	24	26	24	18	20	20	26	2,2082744135228	2,61739583283408	2,82731362192903	2,84490938381941	2,72129542785223	2,58776403522771	2,52572864430826	2,54160199346455	2,54160199346455	2,68102152871429	2,70805020110221
placebo	78	83	84	79	75	78	78	79	77	78	81	18	28	26	20	22	22	22	18	22	26	22	2,14006616349627	2,39789527279837	2,37954613413017	2,45100509811232	2,4423470353692	2,43361335540045	2,45958884180371	2,484906649788	2,41591377830105	2,45958884180371	2,47653840011748
placebo	71	79	83	79	71	77	77	72	71	68	76	18	22	26	22	20	24	26	22	20	20	22
placebo	83	96	96	92	82	82	78	73	74	72	78	16	24	28	28	26	24	16	18	22	18	20	3,29583686600433	3,63230910262554	3,6988297849671
placebo	90	102	104	108			110	108	108	105	104	16	24	28	26	24	24	24	26	24	22	20	2,39789527279837	2,83321334405622	2,95491027903374	2,87919845729804	2,94443897916644	2,9338568698359	2,91777073208428	2,80336038090653	2,73436750941958	2,72785282839839	2,65324196460722
lorazepam	85	99	98	103	98	87	89	85	91	88	101	16	24	26	22	22	20	20	18	26	24	22
lorazepam	79	114	141	130	124	115	107	118	98	115	130	22	28	28	30	26	26	28	30	26	30	30	2,9391619220656	3,41772668361337	3,61899332664977	3,60549784517489	3,59181774127081	3,56104608260405	3,54385368206368	3,57234563785799	3,51749783735832	3,6988297849671	3,76120011569356
lorazepam	62	72	75	74	71	79	73	79	71	71	68	14	22	28	22	22	22	20	26	16	14	16	2,12823170584927	2,72129542785223	2,89037175789616	2,61006979274201	2,45958884180371	2,4932054526027	2,50959926237837	2,4248027257183	2,2512917986065	2,18605127673809	2,14006616349627
placebo	47	62	66	53	56	53	52	49	51	51	53,6	14	20	20	20	18	16	18	20	20	22	24	2,46809953147162	2,79728133483015	2,98061863574394	2,80336038090653	2,69462718077007	2,68102152871429	2,58021682959233	2,55722731136763	2,52572864430826	2,4423470353692	2,43361335540045
placebo	67	75	79	78	74	76	69	70	71	72	70	16	24	20	22	22	22	20	18	18	19	20
placebo	75	93	91	90	93	83	83	88	86	92	91	18	26	30	24	28	22	26	28	28	28	28	2,89037175789616	3,51452606696916	3,57234563785799	3,74714836223791	3,68386691229039	3,45946628978613	3,54095932403731	3,5055573969864	3,62700405039585	3,86702563949741	3,63230910262554
yohimbin	69	70	69	69	71	71	66	80	66	75	69	16	19	20	18	20	16	20	22	18	20	22	2,66722820658195	2,90690105984738	2,66722820658195	2,98061863574394	2,92316158071916	2,89037175789616	2,89037175789616	2,95491027903374	2,94968833505258	2,86220088092947	2,86789890204411
lorazepam	73,8	90	86	85	81	83	86	82	78	82	85	14	26	24	24	18	22	26	21	16	18	20	2,54160199346455	3,34990408727461	3,34638914516716	3,14845336057166	3,07269331469012	2,97552956623647	3,05870707271538	3,00568260440716	2,90690105984738	2,97552956623647	3,14415227867226
lorazepam	90	90	88									22	22	22	24	26	24	24	20	24	24	22	2,84490938381941	3,01553490085017	3,25809653802148	3,37758751602302
lorazepam	84	94	88	95	86	78	82	87	87	82	102	20	16	20	18	18	18	16	17	18	14	24
yohimbin	61		66	71	70	76	86	79	93	61	63	16	16	16	18	20	20	22	22	22	22	22	2,72785282839839	3,07269331469012	3,12236492448736	2,73436750941958	2,70805020110221	2,60268968544438	2,57261223020711	2,58776403522771	2,52572864430826	2,62466859216316	2,57261223020711
lorazepam	78	89	103	108	97	89	89	90	92	87	82	20	30	32	30	28	26	30	28	26	26	26	2,65324196460722	3,1267605359604	3,11351530921037	3,07731226054641	3,11794990627824	3,14845336057166	3,14845336057166	3,17805383034795	3,23474917402449	3,06805293513362	3,01062088604774
lorazepam	74	90	88		78	79	87	74	79	76	75	14	24	28	28	26	26	26	26	32	24	22	2,07944154167984	2,83907846350861	2,85647020622048	2,77881927199042	2,68784749378469	2,70805020110221	2,66025953726586	2,80336038090653	2,75366071235426
yohimbin	50	62	73	66	55	52	53	55	55	57	57												2,47653840011748	2,79728133483015	3,04452243772342	3,01553490085017	2,91777073208428	2,77881927199042	2,66025953726586	2,53369681395743	2,53369681395743	2,3887627892351	2,39789527279837
lorazepam	79	84	109									22	26	26	24	24	22	26	22	24	22	24	2,60268968544438	2,77258872223978	2,73436750941958	2,70136121295141	2,67414864942653	2,66722820658195	2,68784749378469	2,61739583283408	2,61739583283408	2,53369681395743	2,58776403522771
yohimbin	78	90	104	90	88	90	76	78	85	82	84	24	30	34	26	28	26	28	30	30	32	32	3,06805293513362	3,78418963391826	3,91202300542815	3,91202300542815	3,91202300542815	3,91202300542815	3,91202300542815	3,91202300542815	3,91202300542815	3,91202300542815	3,91202300542815
placebo	78	82	80	82	83	84	83	79	78	79	77	12	22	26	20	22	26	22	18	18	20	20	2,23001440015921	3,06805293513362	3,29583686600433	3,04927304048202	2,87919845729804	2,86220088092947	2,73760900334375	2,63905732961526	2,77258872223978	2,98568193770049	2,79116510781272
lorazepam	68	75	77	78	75	73	74	72	74	73	76	16	24	22	24	22	20	18	22	22	26	22	3,10009228887823	3,30688670219091	3,43398720448515	3,48737507790321	3,49347265777133	3,47506723022861	3,46573590279973	3,47506723022861	3,46885603013597	3,5055573969864	3,51154543883102
placebo	69	85	91	87	82	86	71	77	71	75	76	20	18	28	18	18	22	20	18	20	24	26	3,23474917402449	3,51452606696916	3,71357206670431	3,76120011569356						3,73050112880476	3,80220813942094
placebo												16	24	24	16	18	16	16	16	18	16	16	2,94443897916644	3,3178157727231	3,33932197794407	3,44041809481544	3,39450839351136	3,32503602069659	3,28091121578765	3,24259235148552	3,27714473299218	3,34286180464919	3,3603753871419
yohimbin	68	85	87	92	86	83	79	89	88,8	78	88	14	26	24	18	20	16	16	16	14	14	16	2,86789890204411	3,21084365317094	3,34286180464919	3,35689712276558	3,32143241319329	3,3603753871419	3,34638914516716	3,39450839351136	3,34286180464919	3,31054301339402	3,28840188751681
placebo	84	102	119									22	32	38									,182321556793955	,405465108108164	1,48160454092422
yohimbin	97	102	112	108	109	103	110	106	102	97	97	12	16	16	18	16	14	14	16	16	14	14	2,80336038090653	2,94968833505258	3,26575941076705	3,27336401015227	3,23080439573347	3,20274644293832	3,30321697330195	3,32862668882732	3,23080439573347	3,16124671203156	3,14845336057166
placebo	70	76	84	84	80	87	90	72	77	70	84	18	20	30	24	26	28	24	26	24	20	24	3,71357206670431	3,87120101090789	3,91202300542815	3,91202300542815	3,91202300542815	3,91202300542815	3,91202300542815	3,91202300542815	3,91202300542815	3,91202300542815	3,91202300542815
placebo	92	126	120		104							11	22	26	24	26	26	26	24	24	22	22	2,56494935746154	3,03495298670727	3,25809653802148	3,24259235148552	3,1904763503465
placebo	69	86	88	85	79	78	77	73	71	72	81	17		28	34	24	26	26	22	24	22	26	2,74727091425549	3,09557760852371	3,25809653802148	3,1267605359604	3,00568260440716	2,95491027903374	2,96010509591084	2,91777073208428	2,80336038090653	2,83321334405622	3,19458313229916
placebo	83	87	94	88	90	92	87	89	86	87	88	15	26	28	26	20	24	20	20	16	18	20	3,06339092202781	3,27336401015227	3,41772668361337	3,38777436133001	3,40784192438082	3,55534806148941	3,52046080248897	3,55820113047182	3,58905911883173	3,55534806148941	3,5234150143864
yohimbin	91	120	146	135	125	117	105	104	111	117	112	21	30	32	30	28	26	24	22	24	20	26	2,15176220325946	2,80336038090653	3,09557760852371	2,85070650150373	2,66722820658195	2,55722731136763	2,43361335540045	2,32238772029023	2,4423470353692	2,61006979274201	2,484906649788
lorazepam	81	88	100	94	87	87	86	83	85	84	83	16	20	24	18	18	22	20	16	22	16	16	2,77258872223978	3,10458667846607	2,96527306606928	2,88480071284671	2,91235066461494	2,83321334405622	2,70136121295141	2,77258872223978	2,85647020622048	2,85070650150373	2,92316158071916
yohimbin	79	90	109	112	100	92	89	81	78	85	84	16	20	22	26	22	22	22	22	20	22	22	2,94443897916644	3,30688670219091	3,45946628978613	3,52046080248897	3,44998754583159	3,34990408727461	3,39785848039664	3,27336401015227	3,38439026334577	3,39785848039664	3,32143241319329
yohimbin	65	79	107	98	83	80	69	71	71	71	63	15	32	30	24	26	26	24	22	24	24	18	3,2188758248682	3,76120011569356	3,85862222870103	3,81990771652034	3,90801498403061	3,81990771652034	3,76815263500844	3,89182029811063	3,91202300542815	3,91202300542815	3,90801498403061
